# Supplementary material for: Alcohol dehydrogenase system acts as the sole pathway for methanol oxidation in Desulfofundulus kuznetsovii strain TPOSR
Source: Antonie Van Leeuwenhoek. 2024 Mar 1;117(1):47. doi: 10.1007/s10482-024-01937-1 (PMC10907483; doi:10.1007/s10482-024-01937-1)
Supplement: Supplementary file 1 — Supplementary file1 (XLSX 30 kb) [file 10482_2024_1937_MOESM1_ESM.xlsx]

## Sheet: ADH_CDS_TPOSRvsKUZ_IdentMatrix_
		AEG14856.1	NHM25678.1	AEG14235.1	NHM26109.1	AEG14230.1	NHM26114.1	NHM26139.1	AEG14239.1	NHM26105.1	AEG16458.1	NHM28484.1	AEG13809.1	AEG16455.1	NHM28481.1	AEG16577.1	NHM28580.1
	AEG14856.1	100	99.67	45.55	45.04	31.03	31.03	31.12	33.6	33.6	33.85	34.11	32.02	35.43	35.43	37.4	37.67
	NHM25678.1	99.67	100	45.55	45.04	30.77	30.77	30.85	33.6	33.6	33.85	34.11	32.02	35.43	35.43	37.14	37.4		Amino acid
	AEG14235.1	45.55	45.55	100	96.46	32.55	32.28	30.75	35.11	35.11	32.72	32.98	34.83	38.46	38.46	40.27	39.73		identity (%)
	NHM26109.1	45.04	45.04	96.46	100	32.55	32.28	31.28	34.84	34.84	32.72	32.98	34.83	38.46	38.46	40.27	39.73		30
	AEG14230.1	31.03	30.77	32.55	32.55	100	97.5	35.17	37.17	37.43	32.13	31.62	38.44	36.53	36.53	37.08	36.81		40
	NHM26114.1	31.03	30.77	32.28	32.28	97.5	100	35.17	37.43	37.7	32.13	31.62	38.7	36.79	36.79	37.86	37.34		50
	NHM26139.1	31.12	30.85	30.75	31.28	35.17	35.17	100	42.78	42.78	38.85	38.58	41.1	39.79	39.53	43.57	43.83		60
	AEG14239.1	33.6	33.6	35.11	34.84	37.17	37.43	42.78	100	98.44	39.16	39.43	42.56	41.25	40.99	45.17	45.17		70
	NHM26105.1	33.6	33.6	35.11	34.84	37.43	37.7	42.78	98.44	100	39.69	39.95	42.82	41.51	41.25	45.69	45.69		80
	AEG16458.1	33.85	33.85	32.72	32.72	32.13	32.13	38.85	39.16	39.69	100	99.49	39.16	44.91	44.91	41.25	41.51		90
	NHM28484.1	34.11	34.11	32.98	32.98	31.62	31.62	38.58	39.43	39.95	99.49	100	38.9	44.65	44.65	40.73	40.99		100
	AEG13809.1	32.02	32.02	34.83	34.83	38.44	38.7	41.1	42.56	42.82	39.16	38.9	100	38.18	37.92	46.35	45.31
	AEG16455.1	35.43	35.43	38.46	38.46	36.53	36.79	39.79	41.25	41.51	44.91	44.65	38.18	100	99.74	47	46.21
	NHM28481.1	35.43	35.43	38.46	38.46	36.53	36.79	39.53	40.99	41.25	44.91	44.65	37.92	99.74	100	47	46.21
	AEG16577.1	37.4	37.14	40.27	40.27	37.08	37.86	43.57	45.17	45.69	41.25	40.73	46.35	47	47	100	93.75
	NHM28580.1	37.67	37.4	39.73	39.73	36.81	37.34	43.83	45.17	45.69	41.51	40.99	45.31	46.21	46.21	93.75	100
		AEG16454.1	NHM28480.1	NHM26486.1	AEG16449.1	NHM28475.1	NHM28704.1	AEG16576.1	NHM28579.1	AEG16719.1	NHM28747.1	AEG16481.1	NHM28489.1	AEG13808.1	AEG14232.1	NHM26112.1	AEG14238.1	NHM26106.1	AEG14201.1	AEG14204.1	NHM26132.1
	AEG16454.1	100	99.83	29.73	26.13	26.5	32.35	32.66	32.66	32.42	32.23	32.6	32.42	31.39	32.91	32.73	29.89	29.89	33.15	29.11	29.11
	NHM28480.1	99.83	100	29.91	26.32	26.68	32.35	32.66	32.66	32.42	32.23	32.6	32.42	31.39	32.73	32.55	29.89	29.89	33.15	29.11	29.11
	NHM26486.1	29.73	29.91	100	30.81	31	33.56	33.22	33.22	32.93	32.76	32.76	32.93	33.66	34.04	33.06	33.39	33.06	36.83	33.55	33.72
	AEG16449.1	26.13	26.32	30.81	100	97.5	35.8	34.48	34.48	34.37	34.2	33.85	34.02	36.74	37.77	38.42	36.73	36.56	38.82	36.68	36.52
	NHM28475.1	26.5	26.68	31	97.5	100	35.63	34.31	34.31	34.37	34.2	33.85	33.85	36.82	37.91	38.24	35.88	35.55	37.98	36.35	36.18
	NHM28704.1	32.35	32.35	33.56	35.8	35.63	100	41.07	41.59	41.84	41.84	41.32	41.32	37.5	40.73	40.55	39.55	40.07	40.03	41.78	41.95
	AEG16576.1	32.66	32.66	33.22	34.48	34.31	41.07	100	97.27	61.99	61.82	61.82	62.5	34.84	36.63	36.28	36.92	36.57	40.45	36.77	36.6
	NHM28579.1	32.66	32.66	33.22	34.48	34.31	41.59	97.27	100	61.47	61.47	61.3	61.99	34.84	36.46	36.11	36.92	36.57	40.45	36.77	36.6
	AEG16719.1	32.42	32.42	32.93	34.37	34.37	41.84	61.99	61.47	100	99.66	91.62	91.11	36.13	38.09	37.91	37.85	36.98	41.9	38.73	38.73
	NHM28747.1	32.23	32.23	32.76	34.2	34.2	41.84	61.82	61.47	99.66	100	91.28	90.77	35.78	37.91	37.74	37.67	36.81	41.9	38.73	38.73
	AEG16481.1	32.6	32.6	32.76	33.85	33.85	41.32	61.82	61.3	91.62	91.28	100	96.41	34.9	38.26	38.09	36.98	36.28	41.55	38.55	38.55
	NHM28489.1	32.42	32.42	32.93	34.02	33.85	41.32	62.5	61.99	91.11	90.77	96.41	100	35.08	38.61	38.43	37.15	36.46	40.86	38.73	38.73
	AEG13808.1	31.39	31.39	33.66	36.74	36.82	37.5	34.84	34.84	36.13	35.78	34.9	35.08	100	39.19	39.35	36.61	36.61	39.23	37.25	37.25
	AEG14232.1	32.91	32.73	34.04	37.77	37.91	40.73	36.63	36.46	38.09	37.91	38.26	38.61	39.19	100	97.93	38.7	38.37	40.1	40.47	40.3
	NHM26112.1	32.73	32.55	33.06	38.42	38.24	40.55	36.28	36.11	37.91	37.74	38.09	38.43	39.35	97.93	100	38.54	38.21	39.6	40.47	40.3
	AEG14238.1	29.89	29.89	33.39	36.73	35.88	39.55	36.92	36.92	37.85	37.67	36.98	37.15	36.61	38.7	38.54	100	97.4	40.67	38.36	38.36
	NHM26106.1	29.89	29.89	33.06	36.56	35.55	40.07	36.57	36.57	36.98	36.81	36.28	36.46	36.61	38.37	38.21	97.4	100	41.01	37.86	37.86
	AEG14201.1	33.15	33.15	36.83	38.82	37.98	40.03	40.45	40.45	41.9	41.9	41.55	40.86	39.23	40.1	39.6	40.67	41.01	100	54.68	54.68
	AEG14204.1	29.11	29.11	33.55	36.68	36.35	41.78	36.77	36.77	38.73	38.73	38.55	38.73	37.25	40.47	40.47	38.36	37.86	54.68	100	99.35
	NHM26132.1	29.11	29.11	33.72	36.52	36.18	41.95	36.6	36.6	38.73	38.73	38.55	38.73	37.25	40.3	40.3	38.36	37.86	54.68	99.35	100
